# Supplementary material for: Survey and Associated Risk Factors for the Presence of Ruminant Pestiviruses in Domestic Ovine and Caprine Populations from Kazakhstan
Source: Viruses. 2025 May 6;17(5):676. doi: 10.3390/v17050676 (PMC12115794; doi:10.3390/v17050676)
Supplement: Supplementary file 1 [file viruses-17-00676-s001.zip]

Archive with 1 entries (1 files):
- viruses-3588775-supplementary.pdf
